# Supplementary material for: CRISPR/Cas13a-based supersensitive circulating tumor DNA assay for detecting EGFR mutations in plasma
Source: Commun Biol. 2024 May 28;7:657. doi: 10.1038/s42003-024-06368-2 (PMC11133305; doi:10.1038/s42003-024-06368-2)
Supplement: Supplementary file 4 — Supplementary Data 1–5 [file 42003_2024_6368_MOESM4_ESM.xlsx]

## Sheet: Supplementary Data 1
Supplementary Data 1. Detecting blood samples of NSCLC patients with HiCASE, ddPCR and Super-ARMS assays
	HiCASE assay			ddPCR assay			Super-ARMS assay			Tissue result
Sample ID	L858R	19dels	T790M	L858R	19dels	T790M	L858R	19dels	T790M	L858R	19dels	T790M
1	-	-	/	-	-	/	-	-	/	-	-	/
2	+	-	-	+	-	-	+	-	-	+	-	-
3	-	-	/	-	-	/	-	-	/	-	-	/
4	-	-	/	-	-	/	-	-	/	-	-	/
5	-	-	/	-	-	/	-	-	/	-	-	/
6	+	-	/	+	-	/	+	-	/	+	-	/
7	-	+	+	-	+	+	-	+	+	-	+	+
8	-	-	/	-	-	/	-	-	/	-	-	/
9	-	-	/	-	-	/	-	-	/	-	-	/
10	-	+	-	-	+	-	-	-	-	-	+	-
11	-	+	-	-	-	-	-	+	-	-	+	-
12	+		-	+	-	-	+	-	-	+	-	-
13	-	-	/	-	-	/	+	-	/	-	-	/
14	-	-	/	-	-	/	-	-	/	-	-	/
15	+	-	/	-	-	/	+	-	/	+	-	/
16	-	+	/	-	+	/	-	+	/	-	+	/
17	-	-	/	-	-	/	-	-	/	-	-	/
18	-	-	/	-	-	/	-	-	/	-	-	/
19	-	-	/	-	-	/	-	-	/	-	-	/
20	+	-	-	+	-	-	-	-	-	+	-	-
21	-	+	+	-	+	+	-	-	-	-	+	+
22	-	+	+	-	-	-	-	-	-	-	+	+
23	-	-	+	-	-	-	-	-	-	-	+	+
24	-	-	/	-	-	/	-	-	/	-	-	/
25	+	-	-	-	-	-	-	-	-	+	-	+
26	-	-	/	-	-	/	-	-	/	-	-	/
27	-	-	/	-	-	/	-	-	/	-	-	/
28	-	-	/	-	-	/	-	-	/	-	-	/
29	-	-	-	-	-	-	-	-	-	-	+	-
30	+	-	/	+	-	/	-	-	/	+	-	/
31	+	-	-	+	-	-	+	-	-	+	-	-
32	-	-	/	-	-	/	-	-	/	-	-	/
33	-	-	/	-	-	/	-	-	/	-	-	/
34	-	-	/	-	-	/	-	-	/	-	-	/
35	-	-	-	-	-	-	-	-	-	-	-	-
36	-	-	/	-	-	/	-	-	/	-	-	/
37	-	+	/	-	-	/	-	-	/	-	+	/
38	-	+	-	-	+	-	-	+	-	-	+	-
39	-	-	/	-	-	/	-	-	/	-	-	/
40	-	-	/	-	-	/	-	-	/	-	-	/
41	-	-	/	-	-	/	-	-	/	-	-	/
42	-	-	/	-	-	/	-	-	/	-	-	/
43	-	-	/	-	-	/	-	-	/	-	-	/
44	+	-	-	-	-	-	-	-	-	+	-	-
45	-	-	/	-	-	/	-	-	/	-	-	/
46	-	-	/	-	-	/	-	-	/	-	-	/
47	-	-	-	-	-	-	-	-	-	+	-	-
48	-	-	/	+	-	/	-	-	/	-	-	/
49	-	-	/	-	-	/	-	-	/	-	-	/
50	-	-	/	-	-	/	-	-	/	-	-	/
51	-	+	-	-	-	-	-	+	-	-	+	-
52	-	-	/	-	-	/	-	-	/	-	-	/
53	-	-	/	-	-	/	-	-	/	-	-	/
54	-	-	/	-	-	/	-	-	/	-	-	/
55	-	-	/	-	-	/	-	-	/	-	-	/
56	+	-	+	-	-	-	-	-	+	+	-	+
57	-	-	/	-	-	/	-	-	/	-	-	/
58	-	-	/	-	-	/	-	-	/	-	-	/
59	-	-	/	-	-	/	+	-	/	-	-	/
60	-	+	+	-	+	+	-	-	+	-	+	+
61	-	-	/	-	-	/	-	-	/	-	-	/
62	-	-	/	-	-	/	-	-	/	-	-	/
63	-	-	-	-	-	-	-	-	-	+	-	-
64	-	-	/	-	-	/	-	-	/	-	-	/
65	+	-	/	+	-	/	+	-	/	+	-	/
66	-	-	/	-	-	/	-	-	/	-	-	/
67	-	-	/	-	-	/	-	+	/	-	-	/
68	-	+	/	-	+	/	-	+	/	-	+	/
69	-	-	/	-	-	/	-	-	/	-	-	/
70	-	-	/	-	-	/	-	-	/	-	-	/
71	+	-	/	+	-	/	+	-	/	+	-	/
72	-	-	/	-	-	/	-	-	/	-	-	/
73	-	-	/	-	-	/	-	-	/	-	-	/
74	-	-	/	-	-	/	-	-	/	-	-	/
75	+	-	/	+	-	/	+	-	/	+	-	/
76	-	-	/	-	-	/	-	-	/	-	-	/
77	-	-	/	-	-	/	-	-	/	-	-	/
78	-	+	/	-	+	/	-	+	/	-	+	/
79	-	-	/	-	-	/	-	-	/	-	-	/
80	-	-	/	-	-	/	-	-	/	-	-	/
81	-	-	/	-	-	/	-	-	/	-	-	/
82	-	+	/	-	+	/	-	+	/	-	+	/
83	+	-	/	+	-	/	+	-	/	+	-	/
84	-	-	/	-	-	/	-	-	/	-	-	/
85	-	-	/	-	-	/	-	-	/	-	-	/
86	-	-	/	-	-	/	-	-	/	-	-	/
87	-	-	/	-	-	/	-	-	/	-	-	/
88	-	-	/	-	-	/	-	-	/	-	-	/
89	+	-	/	+	-	/	+	-	/	+	-	/
90	-	-	/	-	-	/	-	-	/	-	-	/
91	-	-	/	-	-	/	-	-	/	-	-	/
92	-	-	/	-	-	/	-	-	/	-	-	/
93	-	+	/	-	+	/	-	-	/	-	+	/
94	-	-	/	-	-	/	-	-	/	-	-	/
95	-	-	/	-	-	/	-	+	/	-	-	/
96	-	-	/	-	-	/	-	-	/	-	-	/
97	-	-	/	-	-	/	-	-	/	-	-	/
98	-	+	/	-	+	/	-	+	/	-	+	/
99	-	-	/	-	-	/	-	-	/	-	-	/
100	-	-	/	-	-	/	-	-	/	-	-	/
101	-	-	/	-	-	/	-	-	/	-	-	/
102	-	-	/	-	-	/	-	-	/	-	-	/
103	-	-	/	-	-	/	-	-	/	-	-	/
104	-	-	/	-	-	/	-	-	/	-	-	/
105	-	-	/	-	-	/	-	-	/	-	-	/
106	-	-	/	-	-	/	-	-	/	-	-	/
107	-	-	/	-	-	/	-	+	/	-	-	/
108	-	-	/	-	-	/	-	-	/	-	-	/
109	-	-	/	-	-	/	-	-	/	-	-	/
110	+	-	/	+	-	/	-	-	/	+	-	/
111	-	-	/	-	-	/	-	-	/	-	-	/
112	-	-	/	-	-	/	-	-	/	-	-	/
113	-	-	/	-	-	/	-	-	/	-	-	/
114	-	-	/	-	-	/	-	-	/	-	-	/
115	-	-	/	-	-	/	-	-	/	-	-	/
116	-	-	/	-	-	/	-	-	/	-	-	/
117	-	-	/	-	-	/	-	-	/	-	-	/
118	-	-	/	-	-	/	-	-	/	-	-	/
119	-	-	/	-	-	/	-	-	/	-	-	/
120	-	-	/	-	-	/	-	-	/	-	-	/
Total	16	15	6	13	11	3	12	12	3	18	17	7
Note: The yellow marker indicated false positive result; blue marker indicated false negative result.

## Sheet: Supplementary Data 2
Supplementary Data 2. Clinical characteristics of HiCASE assay compared to ddPCR and Super-ARMS assays in detecting EGFR mutations.
HiCASE	Sensitivity (%)	Specificity (%)	Accuracy (%)	PPV (%)	NPV (%)
L858R	16/18 (88.9%)	102/102 (100.0%)	118/120 (98.3%)	16/16 (100.0%)	102/104 (98.8%)
19dels	15/17 (88.2%)	103/103 (100.0%)	118/120 (98.3%)	15/15 (100.0%)	103/105 (98.3%)
T790M	6/7 (85.7%)	13/13 (100.0%)	19/20 (95.0%)	6/6 (100.0%)	13/14 (92.9%)
Total	37/42 (88.1%)	218/218 (100.0%)	255/260 (98.1%)	37/37 (100.0%)	218/223 (97.8%)
ddPCR	Sensitivity (%)	Specificity (%)	Accuracy (%)	PPV (%)	NPV (%)
L858R	12/18 (66.7%)	101/102 (99.0%)	113/120 (94.2%)	12/13 (92.3%)	101/107 (94.3%)
19dels	11/17 (64.7%)	103/103 (100.0%)	114/120 (95.0%)	11/11 (100.0%)	103/109 (94.5%)
T790M	3/7 (42.9%)	13/13 (100.0%)	16/20 (80.0%)	3/3 (100.0%)	13/17 (76.5%)
Total	26/42 (61.9%)	217/218 (99.5%)	243/260 (93.5%)	26/27 (96.3%)	217/233 (93.1%)
Super-ARMS	Sensitivity (%)	Specificity (%)	Accuracy (%)	PPV (%)	NPV (%)
L858R	10/18 (55.6%)	100/102 (98.0%)	110/120 (91.7%)	10/12 (83.3%)	100/108 (92.6%)
19dels	10/17 (58.8%)	101/103 (98.1%)	111/120 (92.5%)	10/12 (83.3%)	101/108 (93.5%)
T790M	3/7 (42.9%)	13/13 (100.0%)	16/20 (80.0%)	3/3 (100.0%)	13/17 (76.5%)
Total	23/42 (52.4%)	214/218 (98.2%)	237/260 (91.2%)	23/27 (85.2%)	214/233 (91.8%)
Note:TP = true positive;TN = true negative;FP = fasle positive; FN = false neative; PPV = positive predictive value; NPV = negative predictive value; Sensitivity = TP/(TP+FN); Specificity = TN/(TN + FP); Accuracy = (TP+TN)/(TP+TN+FP+FN); PPV =TP/(TP+FP); NPV = TN/(TN+FN)

## Sheet: Supplementary Data 3
Supplementary Data 3. The detected resluts of L858R and 19dels mutations with different volume of plasma using HiCASE and dPCR assays.
	HiCASE assay					ddPCR
Sample ID	40 μL	20 μL	10 μL	5 μL	2 μL	40 μL	20 μL	10 μL	5 μL											19129	25810	20086	16831	18123	19775
WT 1	-	-	-	-	-	-	-	-	-											35989	34677	33907	26436	27020	26831
Sample 1	+	+	+	-	-	+	-	-	-											75465	46321	55485	25833	23366	22325
Sample 2	+	+	+	+	-	+	-	-	-											31297	30764	26230	33286	25249	27092
Sample 3	+	-	-	-	-	+	-	-	-											352976	317595	268687	154644	134914	167438
Sample 4	+	+	+	+	+	+	+	+	-											30727	28977	28206	27338	27746	22653
Sample 5	+	+	+	-	-	+	-	-	-											223756	241876	196698	45916	41356	40515
Sample 6	+	+	+	+	-	+	+	-	-											26202	24825	19088	22788	20621	22320
Sample 7	+	+	+	-	-	+	-	-	-											66154	64515	60915	26366	26256	27161
Sample 8	+	+	+	+	-	+	+	-	-											36314	40308	667732	31723	25786	27158
Sample 9	+	+	+	-	-	+	-	-	-
WT 2	-	-	-	-	-	-	-	-	-
Sample 10	+	+	+	+	-	+	+	-	-
Sample 11	+	+	+	-	-	+	-	-	-
Sample 12	+	+	+	-	-	+	+	-	-
Sample 13	+	+	+	+	+	+	+	+	-
Sample 14	+	+	+	+	-	+	+	-	-
Sample 15	+	+	+	+	-	+	+	-	-
Sample 16	+	+	+	+	+	+	+	-	-
Sample 17	+	+	+	-	-	+	-	-	-
Sample 18	+	+	+	+	+	+	+	+	-
Note: Sample 1-9 showed L858R mutated samples; Sample 10-18 showed 19dels mutated samples.

## Sheet: Supplementary Data 4
Supplementary Data 4. Different volumes of plasma used by Super-ARMS assay
	40 μL		80 μL
Sample ID	L858R	19dels	L858R	19dels
2	+	-	+	-
6	+	-	+	-
7	-	+	-	+
10	-	-	-	+
11	-	+	-	+
12	+	-	+	-
15	+	-	+	-
16	-	+	-	+
20	-	-	+	-
21	-	-	-	-
22	-	-	-	-
23	-	-	-	-
25	-	-	-	-
29	-	-	-	-
30	-	-	-	-
31	+	-	+	-
37	-	-	-	-
38	-	+	-	+
44	-	-	-	-
47	-	-	-	-
51	-	+	-	+
56	-	-	-	-
60	-	-	-	-
63	-	-	-	-
65	+	-	+	-
68	-	+	-	+
71	+	-	+	-
75	+	-	+	-
78	-	+	-	+
82	-	+	-	+
83	+	-	+	-
89	+	-	+	-
93	-	-	-	-
98	-	+	-	+
110	-	-	-	-
Note: The orange color indicated the increased positive samples.

## Sheet: Supplementary Data 5
Supplementary Data 5. The sequence of crRNA and primers
L858R-crRNAs	crRNA sequence (5'-3')
crRNA1	GGGGAUUUAGACUACCCCAAAAACGAAGGGGACUAAAACCCCGCCCAAAAUCUGUGAUCUUGACAUG
crRNA2	GGGGAUUUAGACUACCCCAAAAACGAAGGGGACUAAAACCCCGCGCAAAAUCUGUGAUCUUGACAUG
crRNA3	GGGGAUUUAGACUACCCCAAAAACGAAGGGGACUAAAACCCCGCCGAAAAUCUGUGAUCUUGACAUG
crRNA4	GGGGAUUUAGACUACCCCAAAAACGAAGGGGACUAAAACGCCGCCCAAAAUCUGUGAUCUUGACAUG
crRNA5	GGGGAUUUAGACUACCCCAAAAACGAAGGGGACUAAAACCGCGCCCAAAAUCUGUGAUCUUGACAUG
crRNA6	GGGGAUUUAGACUACCCCAAAAACGAAGGGGACUAAAACCCCGGCCAAAAUCUGUGAUCUUGACAU
crRNA7	GGGGAUUUAGACUACCCCAAAAACGAAGGGGACUAAAACCCCGGCCAAAAUCUGUGAUCUUGACA
crRNA8	GGGGAUUUAGACUACCCCAAAAACGAAGGGGACUAAAACGUCAAGAUCACAGAUUUUGGCCGGG
del15-1 crRNAs	crRNA sequence (5'-3')
crRNA1	GGGGAUUUAGACUACCCCAAAAACGAAGGGGACUAAAACGUUGGCUUUCGGAGAUGUUUUGAUAGCG
crRNA2	GGGGAUUUAGACUACCCCAAAAACGAAGGGGACUAAAACUUGGCUUUCGGAGAUGUUUUGAUAGCGA
crRNA3	GGGGAUUUAGACUACCCCAAAAACGAAGGGGACUAAAACUGGCUUUCGGAGAUGUUUUGAUAGCG
crRNA4	GGGGAUUUAGACUACCCCAAAAACGAAGGGGACUAAAACGUUGGCUUUCGGAGAUGAUUUGAUAGCG
crRNA5	GGGGAUUUAGACUACCCCAAAAACGAAGGGGACUAAAACCGCUAUCAUAACAUCUCCGAAAGCCAAC
crRNA6	GGGGAUUUAGACUACCCCAAAAACGAAGGGGACUAAAACGUUGGCUUUCGGAGAUGUUUAGAUAGCG
crRNA7	GGGGAUUUAGACUACCCCAAAAACGAAGGGGACUAAAACGUUGGCUUUCGGAGAUGUAUUGAUAGCG
crRNA8	GGGGAUUUAGACUACCCCAAAAACGAAGGGGACUAAAACGUCGCUAUCAAAACAUCUCCGAAAGCCA
del15-2 crRNAs	crRNA sequence (5'-3')
crRNA1	GGGGAUUUAGACUACCCCAAAAACGAAGGGGACUAAAACUGUUGGCUUUCGGAGAUGACUUGAUAGC
crRNA2	GGGGAUUUAGACUACCCCAAAAACGAAGGGGACUAAAACUGUUGGCUUUCGGAGAUGUCUUGAUAGC
crRNA3	GGGGAUUUAGACUACCCCAAAAACGAAGGGGACUAAAACUGUUGGCUUUCGGAGAUGUGUUGAUAGC
crRNA4	GGGGAUUUAGACUACCCCAAAAACGAAGGGGACUAAAACUGUUGGCUUUCGGAGAUCUCUUGAUAGC
crRNA5	GGGGAUUUAGACUACCCCAAAAACGAAGGGGACUAAAACUGUUGGCUUUCGGAGAAGUCUUGAUAGC
crRNA6	GGGGAUUUAGACUACCCCAAAAACGAAGGGGACUAAAACUGUUGGCUUUCGGAGAUGUCAUGAUAGC
crRNA7	GGGGAUUUAGACUACCCCAAAAACGAAGGGGACUAAAACUGUUGGCUUUCGGAGAUGACUUGAUAGC
crRNA8	GGGGAUUUAGACUACCCCAAAAACGAAGGGGACUAAAACUGUUGGCUUUCGGACAUGUCUUGAUAGC
del18 crRNAs	crRNA sequence (5'-3')
crRNA1	GGGGAUUUAGACUACCCCAAAAACGAAGGGGACUAAAACUGGCUUUCGAUUCCUUGAUAGCGACGGG
crRNA2	GGGGAUUUAGACUACCCCAAAAACGAAGGGGACUAAAACGCUUUCCAUUCCUUGAUAGCGACGGGAA
crRNA3	GGGGAUUUAGACUACCCCAAAAACGAAGGGGACUAAAACUUGUUGGCUUUCGAUUCCUUGAUAGCGA
crRNA4	GGGGAUUUAGACUACCCCAAAAACGAAGGGGACUAAAACUGGCUUUCAAUUCCGUGAUAGCGACGGG
crRNA5	GGGGAUUUAGACUACCCCAAAAACGAAGGGGACUAAAACUGGCUUUCGAUUCCGUGAUAGCGACGGG
crRNA6	GGGGAUUUAGACUACCCCAAAAACGAAGGGGACUAAAACGCUUUCGAUUCCUUGAUAGCGACGGGAA
crRNA7	GGGGAUUUAGACUACCCCAAAAACGAAGGGGACUAAAACUUUCCUUGUUGGCUUUCGAUUCCUUGAU
crRNA8	GGGGAUUUAGACUACCCCAAAAACGAAGGGGACUAAAACUGGCUUUCAAUUCCUUGAUAGCGACGGG
del15-3 crRNAs	crRNA sequence (5'-3')
crRNA1	GGGGAUUUAGACUACCCCAAAAACGAAGGGGACUAAAACUGUUGGCUUUCGGACAUUCCUUGAUAGC
crRNA2	GGGGAUUUAGACUACCCCAAAAACGAAGGGGACUAAAACUGUUGGCUUUCGGAGAUUCCUUGAUAGC
crRNA3	GGGGAUUUAGACUACCCCAAAAACGAAGGGGACUAAAACGCUAUCAAGGAAGCUCCGAAAGCCAACA
crRNA4	GGGGAUUUAGACUACCCCAAAAACGAAGGGGACUAAAACUGUUGGCUUUCGGACAUUCCUUGAUAGC
crRNA5	GGGGAUUUAGACUACCCCAAAAACGAAGGGGACUAAAACUGUUGGCUUUCGGUGAUUCCUUGAUAGC
crRNA6	GGGGAUUUAGACUACCCCAAAAACGAAGGGGACUAAAACUGUUGGCUUUCGCAGAUUCCUUGAUAGC
crRNA7	GGGGAUUUAGACUACCCCAAAAACGAAGGGGACUAAAACUGUUGGCUUUCGGAGAAUCCUUGAUAGC
crRNA8	GGGGAUUUAGACUACCCCAAAAACGAAGGGGACUAAAACUGUUGGCUUUCGGAGAUACCUUGAUAGC
T790M crRNAs	crRNA sequence (5'-3')
crRNA1	GGGGAUUUAGACUACCCCAAAAACGAAGGGGACUAAAACGCAGGUUGAGCUGCACGGUGGAGGUGAG
crRNA2	GGGGAUUUAGACUACCCCAAAAACGAAGGGGACUAAAACAAGGGCAUGAGCUGCAGCAUGAGCCG
crRNA3	GGGGAUUUAGACUACCCCAAAAACGAAGGGGACUAAAACAAGGGCAUGAGCUGCAUGAUGAGCCG
crRNA4	GGGGAUUUAGACUACCCCAAAAACGAAGGGGACUAAAACAAGGGCAUGAGCUGUAGGAUGAGCCG
crRNA5	GGGGAUUUAGACUACCCCAAAAACGAAGGGGACUAAAACGCCGAAGGGCAUGAGCUGUAGGAUGAGC
crRNA6	GGGGAUUUAGACUACCCCAAAAACGAAGGGGACUAAAACGCAAGAUGAGCUGCACGGUGGAGGUGAG
C797S (T>A) crRNAs	crRNA sequence (5'-3')
crRNA1	GGGGAUUUAGACUACCCCAAAAACGAAGGGGACUAAAACAUGCCCUUCGCCAGCAUCCUGGACUAUG
crRNA2	GGGGAUUUAGACUACCCCAAAAACGAAGGGGACUAAAACAUGCCCUUCGGCAGUAUCCUGGACUAUG
crRNA3	GGGGAUUUAGACUACCCCAAAAACGAAGGGGACUAAAACUCAUGCCCUUCGGCAGCAUCCUGGAC
crRNA4	GGGGAUUUAGACUACCCCAAAAACGAAGGGGACUAAAACGCUCAUGCCCUUCGGCAGCAUCCUGG
crRNA5	GGGGAUUUAGACUACCCCAAAAACGAAGGGGACUAAAACGCUCAUGCCCUUCGUCAGCAUCCUGG
crRNA6	GGGGAUUUAGACUACCCCAAAAACGAAGGGGACUAAAACGCUCAUGCCCUUCGGCAGUAUCCUGG
crRNA7	GGGGAUUUAGACUACCCCAAAAACGAAGGGGACUAAAACGCUCAUGCCCUUCGGCACCAUCCUGG
crRNA8	GGGGAUUUAGACUACCCCAAAAACGAAGGGGACUAAAACGCUCAUGCCCUUCGGUAGCAUCCUGG
T790M/C797S crRNAs	crRNA sequence (5'-3')
crRNA1	GGGGAUUUAGACUACCCCAAAAACGAAGGGGACUAAAACUCAUGCCCUUCGGCAGUAUCCUGG
crRNA2	GGGGAUUUAGACUACCCCAAAAACGAAGGGGACUAAAACGCCCUUCGGCAGUAUCCUGGACUAUG
crRNA3	GGGGAUUUAGACUACCCCAAAAACGAAGGGGACUAAAACCCUUCGGCAGUAUCCUGGACUAUG
crRNA4	GGGGAUUUAGACUACCCCAAAAACGAAGGGGACUAAAACAUGCCCUUCGGCAGUAUCCUGGAC
PCR Primers	Sequence (5'-3')
EGFR-L858R-T7-F	GTAATACGACTCACTATAGGGACCGCAGCATGTCAAGATCA
EGFR-L858R-R	TACTTTGCCTCCTTCTGCAT
EGFR-19dels-T7-F	tcaaccgtacttaGTAATACGACTCACTATAGGGAAAATTCCCGTCGCTATCA
EGFR-19dels-R	tacgcttgatacggtGCAGAAACTCACATCGAGGA
EGFR-T790M-T7-F	GTAATACGACTCACTATAGGGTCACCTCCACCGTGCAGCTCATCC
EGFR-T790M-R	TACTGGGAGCCAATATTGTC
EGFR-C797S-T7-F	tcagatgactGTAATACGACTCACTATAGGGTTCCCGGACATAGTCCAGGAT
EGFR-C797S-R	gtactgattgctaatcgtacCTCCACCGAGCAGCTCATC
ddPCR-L858R-F	CAGCATGTCAAGATCACAGAT
ddPCR-L858R-R	CTCCTTCTGCATGGTATTCTT
ddPCR-19dels-F	TGAGAAAGTTAAAATTCCCGTC
ddPCR-19dels-R	CACACAGCAAAGCAGAAACT
ddPCR-T790M-F	CTCCAGGAAGCCTACGTGA
ddPCR-T790M-R	GACATAGTCCAGGAGGCAGC
ddPCR-L858R-WT-probe	5’-VIC-TTGGCCAGCCCAA-MGB-3’
ddPCR-L858R-probe	5’-FAM-TTGGCCCGCCCAA-MGB-3’
ddPCR-19dels-WT-probe	5’-VIC-ATCGAGGATTTCCTTGTT-MGB-3’
ddPCR-19dels-probe	5’-FAM-AGGAATTAAGAGAAGCAACAT-MGB-3’
ddPCR-T790M-WT-probe	5’-VIC-TCATCACGCAGCTCAT-MGB-3’
ddPCR-T790M-probe	5’-FAM-TCATCATGCAGCTCAT-MGB-3’
Note: The underline indicated the spacer sequence of crRNA.
