# Supplementary material for: CRISPR/Cas13a-based supersensitive circulating tumor DNA assay for detecting EGFR mutations in plasma
Source: Commun Biol. 2024 May 28;7:657. doi: 10.1038/s42003-024-06368-2 (PMC11133305; doi:10.1038/s42003-024-06368-2)
Supplement: Supplementary file 5 — Supplementary Data 6 [file 42003_2024_6368_MOESM5_ESM.zip]

Archive with 21 entries (18 files):
- Supplementary Data 6/
- Supplementary Data 6/._Source data.xlsx
- Supplementary Data 6/._~$数据.xlsx
- Supplementary Data 6/Sanger sequencing/
- Supplementary Data 6/Sanger sequencing/._Figure 1f. sanger sequencing.ab1
- Supplementary Data 6/Sanger sequencing/._Figure 6a. sanger sequencing .ab1
- Supplementary Data 6/Sanger sequencing/Figure 1f. sanger sequencing.ab1
- Supplementary Data 6/Sanger sequencing/Figure 6a. sanger sequencing .ab1
- Supplementary Data 6/Source data.xlsx
- Supplementary Data 6/Unedited gels/
- Supplementary Data 6/Unedited gels/._Figure 2a.tif
- Supplementary Data 6/Unedited gels/._Figure 2g.tif
- Supplementary Data 6/Unedited gels/._Figure 5c.tif
- Supplementary Data 6/Unedited gels/._Supplementary figure 1d.tif
- Supplementary Data 6/Unedited gels/Figure 2a.tif
- Supplementary Data 6/Unedited gels/Figure 2g.tif
- Supplementary Data 6/Unedited gels/Figure 3c.tif
- Supplementary Data 6/Unedited gels/Figure 6b.tif
- Supplementary Data 6/Unedited gels/Figure 6c.tif
- Supplementary Data 6/Unedited gels/Supplementary figure 1d.tif
- Supplementary Data 6/~$数据.xlsx
