# Supplementary material for: CRISPR/Cas13a-based supersensitive circulating tumor DNA assay for detecting EGFR mutations in plasma
Source: Commun Biol. 2024 May 28;7:657. doi: 10.1038/s42003-024-06368-2 (PMC11133305; doi:10.1038/s42003-024-06368-2)
Supplement: Supplementary file 5 — Supplementary Data 6 [file 42003_2024_6368_MOESM5_ESM.zip › Supplementary Data 6/Source data.xlsx]

## Sheet: Figure 2
Figure 2b
crRNA					DNA template
Conentration (nM)	Fluorescence				Conentration (nM)	Fluorescence
0	52571	50401	58412		0	66020	45603	53483
20	518083	402416	459302		1	420522	317824	340328
40	806026	627388	702843		2	588167	489127	526374
100	1178545	1063768	1105943		5	1127755	1019504	1076310
200	1313191	1164724	1187534		10	1265374	1094588	1184938
400	1402290	1252840	1269501		15	1357901	1164207	1269403
Figure 2c
Different ratio of mutation	Before digest			After digest
WT	145886	163294	112218	16688	14040	13884
10%	801151	866668	846484	1394869	1355880	1311216
1%	370231	346669	348635	810129	826330	873139
0.20%	180230	198767	146705	553849	516889	511817
0.10%	171321	160931	186514	446869	415529	437869
0.01%	165762	160736	151239	170141	218504	181283
Figure 3d
Time	No input			WT			0.0002			0.001			0.01			0.05
0	30483	32384	31320	33679	34412	33269	45812	44929	44391	44519	46737	42573	45494	44891	45105	54698	55718	50155
4	30838	32361	32559	31791	31538	32755	52332	47440	49189	49738	50972	48355	71089	70169	74343	156588	135954	141163
8	31810	33113	33519	41023	42129	38842	53253	52631	51288	68107	69943	65818	105909	104204	117294	287343	265025	251190
12	32139	34075	34668	45425	46266	41694	65844	66141	69269	91691	92353	89648	160914	170276	179868	436628	406174	401970
16	34884	35656	35812	49595	50671	43686	70924	71489	75841	117935	115365	110496	252181	250228	266848	609197	556057	532277
20	34449	35838	36664	53801	54969	46042	82224	87218	97149	150247	154428	144013	348523	330418	354303	717109	687403	670773
24	35153	36213	37938	57257	58035	48017	89514	96583	110922	185483	202426	186184	445966	433276	467424	840851	809806	797155
28	36588	38253	38970	61715	62712	49701	109194	115423	138608	260167	271497	248694	556220	543788	567001	951118	924001	892441
32	38265	40685	39853	65918	64363	51468	156510	165051	180281	311558	319156	307906	656223	633299	672925	1060581	969454	954253
36	39866	42084	40155	68309	66946	53413	187168	199788	212314	361130	355092	330574	710395	699558	747732	1101561	1030557	968520
40	40650	43198	42452	71884	69194	59037	191604	203420	221413	405745	380188	360786	750370	730039	780890	1128784	1057175	980762
Figure 3e
Different ratio of mutation (log value)	Relative fluorescence
-4	31234	25996	16585
-3.7	150954	160222	178961
-3	365095	336990	318334
-2	709720	686841	738438
-1.301	1088134	1013977	938310
Figure 2h
Different ratio of mutation	HiCASE			ddPCR			Super-ARMS
5%	1	1	1	1	1	1	1	1	1
1%	1	1	1	1	1	1	1	1	1
0.5%	1	1	1	1	1	1	1	1	1
0.2%	1	1	1	1	1	1	1	1	1
0.1%	1	1	1	1	1	1	0	0	0
0.05%	1	1	1	1	1	1	0	0	0
0.02%	1	1	1	0	0	0	0	0	0
0.01%	0	0	0	0	0	0	0	0	0
Note: "0" indicates negative result and "1" indicates positive result.
Figure 2i
Different ratio of mutation	HiCASE			ddPCR			Super-ARMS
5%	1	1	1	1	1	1	1	1	1
1%	1	1	1	1	1	1	1	1	1
0.5%	1	1	1	1	1	1	1	1	1
0.2%	1	1	1	1	1	1	0	0	0
0.1%	1	1	1	1	1	1	0	0	0
0.05%	1	1	1	0	0	0	0	0	0
0.02%	0	0	0	0	0	0	0	0	0
0.01%	0	0	0	0	0	0	0	0	0
Note: "0" indicates negative result and "1" indicates positive result.

## Sheet: Figure 3
Figure 3b
	del15-1-NC			del15-1-WT			del15-1-10%			del15-2-NC			del15-2-WT			del15-2-10%			del18-NC			del18-WT			del18-10%			del15-3-NC			del15-3-WT			del15-3-10%
crRNA1	50580	42394	48328	235381	214938	250394	787210	709433	685933	48019	43940	45575	321318	299545	358493	673210	618393	600430	50442	46483	45392	85140	102934	125743	1093039	1127593	1027493	54719	46361	50019	790114	705934	710948	1256755	1297050	1104933
crRNA2	47058	46384	41002	128565	138293	150493	985132	954032	940596	40271	38787	42384	204218	185473	214834	1037192	1092485	1105932	58261	55938	50023	436703	388574	410291	1015570	1103943	1085793	56017	48372	46857	496655	527043	446840	1287003	1176005	1159488
crRNA3	55720	50321	45077	464721	500394	412743	1470668	1356670	1300606	55103	50295	48580	251037	265940	288540	1213597	1184932	1104933	51535	48504	45238	123779	153921	177593	989901	1029843	964844	49806	45032	51028	1000500	958444	1019231	1649992	1594930	1500584
crRNA4	55903	59503	54652	665375	628576	556602	1236770	1236770	1187541	54047	61854	58473	482519	549012	501830	1563778	1473905	1428543	32120	41382	45384	563306	510294	612843	1066494	1018434	995843	42692	52938	45003	1051245	1129480	1184093	1428986	1539202	1550303
crRNA5	51208	49403	53951	953898	921208	820395	1411189	1475743	1509345	34079	41723	45004	905533	854930	868273	1214127	1184932	1094830	35535	42143	39554	227169	188320	200493	941201	1022374	984730	53753	44039	51291	559407	486959	504030	1355109	1286940	1384005
crRNA6	45402	46197	40192	528401	453052	503921	1129403	1003923	1085094	47474	52930	46059	245115	276943	300060	1202942	1153892	1085732	51449	44392	48574	87756	115438	134854	934380	900021	985706	47632	43403	47843	244274	210382	185943	1500487	1449585	1407001
crRNA7	47058	43925	50050	320415	294034	354854	1290411	1184322	1204955	41740	37855	41890	159481	120109	180117	865045	766031	927041	49945	43591	38403	439201	385745	390049	459320	386692	421021	51823	45321	41928	769566	650490	623343	1302931	1430484	1388450
crRNA8	44830	43721	48304	232041	249320	300921	784494	824832	883029	48147	38473	40372	143282	177590	129321	543922	467503	433124	39049	43040	46394	243953	220693	284733	864096	731293	829302	44403	49274	45504	884302	924034	823044	1329303	1254841	1384732
Note: "NC" indicates negative control and "WT" indicates wild type.
Figure 3d
Different ratio of mutation	Del15-1			Del15-2			Del18			Del15-3
WT	29935	33264	30196	29935	33264	30196	29935	33264	30196	29935	33264	30196
0.1%	788899	803199	729199	845835	805451	766204	450999	522692	495274	309273	384930	368876
0.01%	284340	290176	258548	285290	248748	260817	161551	212166	185473	44105	52614	47188
Figure 3e
Time	No input			WT			0.0002			0.001			0.01			0.05
0	34887	31208	35302	43609	42622	49031	52372	49015	50093	45471	47253	50121	48041	48901	50121	46281	48904	48470
4	35507	32464	36327	43112	42622	46109	65869	62721	63217	68090	70959	51065	294013	281394	281820	1091924	1.08682e+06	1099767
8	36803	34083	35763	48507	51820	49615	95462	93811	92788	124462	131170	92902	576570	558128	566239	1223144	1.24616e+06	1230401
12	37242	35469	36902	53532	54524	56250	112287	106805	100335	219041	198109	177661	791978	772109	789187	1284421	1.3103e+06	1270180
16	39917	36135	37233	54915	55942	59970	149969	142194	135152	314837	266316	289147	988960	953541	969129	1270128	1.33897e+06	1276532
20	40527	35574	37570	56782	57830	63211	183835	169416	162512	397893	336576	380584	1106906	994621	1048785	1290293	1.35933e+06	1283275
24	41863	36744	38574	58375	58927	65494	218331	202506	191841	471939	403485	451705	1124617	1.03483e+06	1.05344e+06	1298806	1.3586e+06	1276807
28	42560	37571	40992	58723	58574	66355	255263	235008	219162	542802	458851	508158	1092954	1.05806e+06	1.06221e+06	1286088	1365370	1279286
32	41573	38597	41589	59722	59202	68062	289774	262915	258391	604816	517637	579384	1090468	1069679	1074016	1280492	1361094	1272095
36	42071	39595	41936	60142	59474	68606	315079	290383	286201	667863	574873	636611	1090955	1.05869e+06	1082941	1279042	1356049	1269042
40	42766	40689	42628	59395	60228	67942	331465	317931	305605	684548	627281	665008	1089974	1.05937e+06	1079482	1280592	1360946	1270492
Figure 3f
Different ratio of mutation (log value)	Relative fluorescence
-4	16629	19539	25314
-3.7	288699	277242	262977
-3	641783	586592	622380
-2	1049285	1016741	1020087
-1.301	1237826	1320257	1227864
Figure 3g
	MUT	WT
HiCASE	0.02	99.98
ddPCR	0.1	99.9
Super-ARMS	0.2	99.8

## Sheet: Figure 4
Figure 4b
19dels						L858R						T790M
Negative (n=104)			Positive (n=16)			Negative (n=105)			Positive (n=15)			Negative (n=14)			Positive (n=6)
17874	16150	12277	756694	780912	716774	11753	10160	13471	832823	772982	767434	18194	30072	23601	153701	184571	177357
14340	17473	17888	739464	561002	699174	17681	25322	18710	857828	812031	879346	33573	25194	27821	362511	386126	337996
18997	23543	25865	713023	784103	750554	26509	31621	18591	317482	215971	326049	32671	25209	25927	153212	140598	176817
21174	31240	25873	438396	472436	465281	17123	25027	23405	339342	314453	302115	19560	20476	24764	243752	219901	269712
30356	25373	27332	418026	393677	382489	20299	18723	15632	652831	716615	675947	22864	30101	24194	297277	257298	259962
21906	24007	12784	550157	486126	471877	20998	17835	15529	312067	293630	317281	31631	23743	26212	134570	152986	135685
19345	17402	22879	494036	526058	501183	26400	25230	19645	273323	329276	275996	28783	30630	19109
24723	34975	28590	1054697	897950	921554	17311	17532	17492	881370	822919	836082	23087	25340	19188
15846	13990	13713	295805	249575	220157	14500	20545	26611	364326	346436	374517	27787	30826	21523
20555	25245	19785	191921	168342	214757	14676	23102	19737	812821	860425	776326	31307	25124	22017
18340	21343	24250	531890	547062	526408	22450	10855	18180	319096	331060	382149	30786	23628	27840
18128	20451	15614	467209	419198	438006	23767	31411	33990	308525	351154	399340	23565	19998	28718
15387	16711	16500	778486	848037	867561	28211	28158	24296	508248	479696	412600	29077	29819	25188
33115	29321	36726	1258999	1194408	1219178	19629	28067	24618	1063953	1056702	1003060	18739	24648	25201
24488	23066	22374	313032	345840	364919	22862	23961	21657	1018606	1034009	954900
22114	23705	26488	323149	281920	330571	14267	14690	17213
17620	16023	23126				39321	37713	40883
16224	14506	18728				6211	8643	11211
17666	18433	15887				31906	25484	24466
18314	21327	14191				11467	16695	20311
10347	18559	16869				12044	16105	13602
18860	20868	9695				20759	22030	23577
10122	11383	19527				11295	14325	11452
21478	23372	19501				18926	20187	20331
31963	29171	32394				22462	13516	14206
23071	21512	13780				34030	33919	36712
20905	18602	15350				12163	16380	14463
22642	23223	23427				17813	19790	30115
20129	25414	18762				25839	27892	30268
14894	20022	19232				13013	15467	18438
26158	25029	25254				16471	18723	19352
19969	17618	18266				19057	18191	20637
18115	15618	12889				21280	19467	19413
22264	23431	20565				20046	23619	17743
22866	14139	19624				36961	35019	38524
20293	23135	19507				19900	23888	19479
28564	23105	30755				20074	23018	18766
28890	28966	26531				22307	14793	18154
17243	22978	22086				39019	37475	37208
35983	32765	29300				24035	29756	34570
34735	30572	32218				24888	28855	22319
20637	23723	17834				21156	16066	16769
20359	18446	24228				25395	23028	19742
31004	28564	29216				20045	16584	15082
29964	31290	42612				18017	19914	21833
20595	21839	19087				11800	22987	13846
30365	25776	24544				18057	9301	10549
15364	22203	18213				11853	16045	19735
28823	34574	33623				23654	24669	24617
13502	12468	18417				13329	20525	17977
18828	20927	22050				12580	14685	22300
31447	35853	30325				11255	18413	12878
41528	43457	32733				19311	15367	20687
23275	25803	28748				14582	17754	19700
31811	34045	26065				18149	17850	15813
25928	24527	21172				16208	8138	9619
11795	14663	15683				14555	10659	10877
19763	15874	12501				5856	8111	7077
7184	7755	8842				9430	10986	12091
20234	22099	15445				11700	12383	11105
24528	25427	25173				14472	12189	10020
12495	14963	14849				14647	12966	12206
26528	23376	28519				10781	10555	13129
24771	25636	24067				18791	11346	15483
11059	8343	8408				20575	18559	16069
25250	31133	28456				15576	14804	12138
9176	12624	13528				27449	30295	21813
11427	8533	15340				18390	15213	10403
23622	25189	23947				15328	17659	19964
21326	21032	18100				24013	24906	25020
18869	15500	16966				8865	11513	12229
20219	23953	19676				29379	26008	26612
17638	17003	22519				9563	10132	11575
22816	23886	17041				22161	19453	16642
10535	12565	16041				21753	26013	23512
26028	23313	19660				18573	22922	24075
19134	12892	13940				19653	17637	16637
21560	19174	22629				18653	18244	14642
22387	18659	24411				11653	11105	12924
27575	28731	30380				13472	15608	48390
22421	21337	19290				13891	15560	14007
37407	20868	38249				13498	17100	15013
28858	27146	27612				19037	15490	15498
18767	20349	18200				14550	13559	12417
23401	21570	20791				19653	20602	22673
21330	20249	22398				13202	15643	14102
32300	33531	34310				14100	14542	14108
18318	20797	17692				21643	20650	20023
21349	27023	18316				12920	13403	19053
27512	29759	28223				19653	22387	21974
17138	21858	20418				17609	15208	10417
19255	21418	17557				14910	16591	13478
19267	20104	20192				20218	18797	17134
29208	31462	30623				11151	12741	15477
23594	26111	25158				12297	16705	13157
16108	21192	18679				24853	20887	22863
16111	13695	15202				16988	20109	20717
20558	20192	19297				17003	15532	14653
18148	16812	13451				26694	20245	16239
29202	26659	31257				20806	22897	19533
20803	18623	17150				19743	17052	21173
12758	16158	15202				17099	16794	16707
32013	23101	29611				26264	24812	22067
14522	17810	11858				32254	29363	30846
						16140	19782	21717
Figure 4d
Sample ID	HiCASE			ddPCR			Super-ARMS			Tissue
1	17874	16150	12277	0	0	0	0	0	0	0	0	0
2	756694	780912	716774	1	1	1	1	1	1	1	1	1
3	14340	17473	17888	0	0	0	0	0	0	0	0	0
4	18997	23543	25865	0	0	0	0	0	0	0	0	0
5	21174	31240	25873	0	0	0	0	0	0	0	0	0
6	739464	561002	699174	1	1	1	1	1	1	1	1	1
7	30356	25373	27332	0	0	0	0	0	0	0	0	0
8	21906	24007	12784	0	0	0	0	0	0	0	0	0
9	19345	17402	22879	0	0	0	0	0	0	0	0	0
10	24723	34975	28590	0	0	0	0	0	0	0	0	0
11	15846	13990	13713	0	0	0	0	0	0	0	0	0
12	713023	784103	750554	1	1	1	1	1	1	1	1	1
13	20555	25245	19785	0	0	0	1	1	1	0	0	0
14	18340	21343	24250	0	0	0	0	0	0	0	0	0
15	438396	472436	465281	0	0	0	1	1	1	1	1	1
16	18128	20451	15614	0	0	0	0	0	0	0	0	0
17	15387	16711	16500	0	0	0	0	0	0	0	0	0
18	33115	29321	36726	0	0	0	0	0	0	0	0	0
19	24488	23066	22374	0	0	0	0	0	0	0	0	0
20	418026	393677	382489	1	1	1	0	0	0	1	1	1
21	22114	23705	26488	0	0	0	0	0	0	0	0	0
22	17620	16023	23126	0	0	0	0	0	0	0	0	0
23	16224	14506	18728	0	0	0	0	0	0	0	0	0
24	17666	18433	15887	0	0	0	0	0	0	0	0	0
25	550157	486126	471877	0	0	0	0	0	0	1	1	1
26	18314	21327	14191	0	0	0	0	0	0	0	0	0
27	10347	18559	16869	0	0	0	0	0	0	0	0	0
28	18860	20868	9695	0	0	0	0	0	0	0	0	0
29	10122	11383	19527	0	0	0	0	0	0	0	0	0
30	494036	526058	501183	1	1	1	0	0	0	1	1	1
31	1054697	897950	921554	1	1	1	1	1	1	1	1	1
32	21478	23372	19501	0	0	0	0	0	0	0	0	0
33	31963	29171	32394	0	0	0	0	0	0	0	0	0
34	23071	21512	13780	0	0	0	0	0	0	0	0	0
35	20905	18602	15350	0	0	0	0	0	0	0	0	0
36	22642	23223	23427	0	0	0	0	0	0	0	0	0
37	20129	25414	18762	0	0	0	0	0	0	0	0	0
38	14894	20022	19232	0	0	0	0	0	0	0	0	0
39	26158	25029	25254	0	0	0	0	0	0	0	0	0
40	19969	17618	18266	0	0	0	0	0	0	0	0	0
41	18115	15618	12889	0	0	0	0	0	0	0	0	0
42	22264	23431	20565	0	0	0	0	0	0	0	0	0
43	22866	14139	19624	0	0	0	0	0	0	0	0	0
44	295805	249575	220157	0	0	0	0	0	0	1	1	1
45	20293	23135	19507	0	0	0	0	0	0	0	0	0
46	28564	23105	30755	0	0	0	0	0	0	0	0	0
47	28890	28966	26531	0	0	0	0	0	0	1	1	1
48	17243	22978	22086	1	1	1	0	0	0	0	0	0
49	35983	32765	29300	0	0	0	0	0	0	0	0	0
50	34735	30572	32218	0	0	0	0	0	0	0	0	0
51	20637	23723	17834	0	0	0	0	0	0	0	0	0
52	20359	18446	24228	0	0	0	0	0	0	0	0	0
53	31004	28564	29216	0	0	0	0	0	0	0	0	0
54	29964	31290	42612	0	0	0	0	0	0	0	0	0
55	20595	21839	19087	0	0	0	0	0	0	0	0	0
56	191921	168342	214757	0	0	0	0	0	0	1	1	1
57	30365	25776	24544	0	0	0	0	0	0	0	0	0
58	15364	22203	18213	0	0	0	0	0	0	0	0	0
59	28823	34574	33623	0	0	0	1	1	1	0	0	0
60	13502	12468	18417	0	0	0	0	0	0	0	0	0
61	18828	20927	22050	0	0	0	0	0	0	0	0	0
62	31447	35853	30325	0	0	0	0	0	0	0	0	0
63	41528	43457	32733	0	0	0	0	0	0	1	1	1
64	23275	25803	28748	0	0	0	0	0	0	0	0	0
65	531890	547062	526408	1	1	1	1	1	1	1	1	1
66	31811	34045	26065	0	0	0	0	0	0	0	0	0
67	25928	24527	21172	0	0	0	0	0	0	0	0	0
68	11795	14663	15683	0	0	0	0	0	0	0	0	0
69	19763	15874	12501	0	0	0	0	0	0	0	0	0
70	7184	7755	8842	0	0	0	0	0	0	0	0	0
71	467209	419198	438006	1	1	1	1	1	1	1	1	1
72	20234	22099	15445	0	0	0	0	0	0	0	0	0
73	24528	25427	25173	0	0	0	0	0	0	0	0	0
74	12495	14963	14849	0	0	0	0	0	0	0	0	0
75	778486	848037	867561	1	1	1	1	1	1	1	1	1
76	26528	23376	28519	0	0	0	0	0	0	0	0	0
77	24771	25636	24067	0	0	0	0	0	0	0	0	0
78	11059	8343	8408	0	0	0	0	0	0	0	0	0
79	25250	31133	28456	0	0	0	0	0	0	0	0	0
80	9176	12624	13528	0	0	0	0	0	0	0	0	0
81	11427	8533	15340	0	0	0	0	0	0	0	0	0
82	23622	25189	23947	0	0	0	0	0	0	0	0	0
83	1258999	1194408	1219178	1	1	1	1	1	1	1	1	1
84	21326	21032	18100	0	0	0	0	0	0	0	0	0
85	18869	15500	16966	0	0	0	0	0	0	0	0	0
86	20219	23953	19676	0	0	0	0	0	0	0	0	0
87	17638	17003	22519	0	0	0	0	0	0	0	0	0
88	22816	23886	17041	0	0	0	0	0	0	0	0	0
89	313032	345840	364919	1	1	1	1	1	1	1	1	1
90	10535	12565	16041	0	0	0	0	0	0	0	0	0
91	26028	23313	19660	0	0	0	0	0	0	0	0	0
92	19134	12892	13940	0	0	0	0	0	0	0	0	0
93	21560	19174	22629	0	0	0	0	0	0	0	0	0
94	22387	18659	24411	0	0	0	0	0	0	0	0	0
95	27575	28731	30380	0	0	0	0	0	0	0	0	0
96	22421	21337	19290	0	0	0	0	0	0	0	0	0
97	37407	20868	38249	0	0	0	0	0	0	0	0	0
98	28858	27146	27612	0	0	0	0	0	0	0	0	0
99	18767	20349	18200	0	0	0	0	0	0	0	0	0
100	23401	21570	20791	0	0	0	0	0	0	0	0	0
101	21330	20249	22398	0	0	0	0	0	0	0	0	0
102	32300	33531	34310	0	0	0	0	0	0	0	0	0
103	18318	20797	17692	0	0	0	0	0	0	0	0	0
104	21349	27023	18316	0	0	0	0	0	0	0	0	0
105	27512	29759	28223	0	0	0	0	0	0	0	0	0
106	17138	21858	20418	0	0	0	0	0	0	0	0	0
107	19255	21418	17557	0	0	0	0	0	0	0	0	0
108	19267	20104	20192	0	0	0	0	0	0	0	0	0
109	29208	31462	30623	0	0	0	0	0	0	0	0	0
110	323149	281920	330571	1	1	1	0	0	0	1	1	1
111	23594	26111	25158	0	0	0	0	0	0	0	0	0
112	16108	21192	18679	0	0	0	0	0	0	0	0	0
113	16111	13695	15202	0	0	0	0	0	0	0	0	0
114	20558	20192	19297	0	0	0	0	0	0	0	0	0
115	18148	16812	13451	0	0	0	0	0	0	0	0	0
116	29202	26659	31257	0	0	0	0	0	0	0	0	0
117	20803	18623	17150	0	0	0	0	0	0	0	0	0
118	12758	16158	15202	0	0	0	0	0	0	0	0	0
119	32013	23101	29611	0	0	0	0	0	0	0	0	0
120	14522	17810	11858	0	0	0	0	0	0	0	0	0
Note: "0" indicates negative result and "1" indicates positive result.
Fig 4e
Sample ID	HiCASE			ddPCR			Super-ARMS			Tissue
1	11753	10160	13471	0	0	0	0	0	0	0	0	0
2	17681	25322	18710	0	0	0	0	0	0	0	0	0
3	26509	31621	18591	0	0	0	0	0	0	0	0	0
4	17123	25027	23405	0	0	0	0	0	0	0	0	0
5	20999	18723	15632	0	0	0	0	0	0	0	0	0
6	20998	17835	15529	0	0	0	0	0	0	0	0	0
7	832823	772982	767434	1	1	1	1	1	1	1	1	1
8	26400	25230	19645	0	0	0	0	0	0	0	0	0
9	17311	17532	17492	0	0	0	0	0	0	0	0	0
10	857828	812031	879346	1	1	1	0	0	1	1	1	1
11	317482	1597	326049	0	0	0	1	1	1	0	0	0
12	14500	20545	26611	0	0	0	0	0	0	0	0	0
13	14676	23102	19737	0	0	0	0	0	0	0	0	0
14	22450	10855	18180	0	0	0	0	0	0	0	0	0
15	23767	31411	33990	0	0	0	0	0	0	0	0	0
16	339342	314453	302115	1	1	1	1	1	1	1	1	1
17	28211	28158	24296	0	0	0	0	0	0	0	0	0
18	19629	28067	24618	0	0	0	0	0	0	0	0	0
19	22862	23961	21657	0	0	0	0	0	0	0	0	0
20	14267	14690	17213	0	0	0	0	0	0	0	0	0
21	652831	716615	675947	1	1	1	0	0	0	1	1	1
22	312067	293630	317281	0	0	0	0	0	0	1	1	1
23	39321	37713	40883	0	0	0	0	0	0	1	1	1
24	6211	8643	11211	0	0	0	0	0	0	0	0	0
25	31906	25484	24466	0	0	0	0	0	0	0	0	0
26	11467	16695	20311	0	0	0	0	0	0	0	0	0
27	12044	16105	13602	0	0	0	0	0	0	0	0	0
28	20759	22030	23577	0	0	0	0	0	0	0	0	0
29	11295	14325	11452	0	0	0	0	0	0	1	1	1
30	18926	20187	20331	0	0	0	0	0	0	0	0	0
31	22462	13516	14206	0	0	0	0	0	0	0	0	0
32	34030	33919	36712	0	0	0	0	0	0	0	0	0
33	12163	16380	14463	0	0	0	0	0	0	0	0	0
34	17813	19790	30115	0	0	0	0	0	0	0	0	0
35	25839	27892	30268	0	0	0	0	0	0	0	0	0
36	13013	15467	18438	0	0	0	0	0	0	0	0	0
37	273323	329276	275996	0	0	0	0	0	0	1	1	1
38	881370	822919	836082	1	1	1	1	1	1	1	1	1
39	16471	18723	19352	0	0	0	0	0	0	0	0	0
40	19057	18191	20637	0	0	0	0	0	0	0	0	0
41	21280	19467	19413	0	0	0	0	0	0	0	0	0
42	20046	23619	17743	0	0	0	0	0	0	0	0	0
43	36961	35019	38524	0	0	0	0	0	0	0	0	0
44	19900	23888	19479	0	0	0	0	0	0	1	1	1
45	20074	23018	18766	0	0	0	0	0	0	0	0	0
46	22307	14793	18154	0	0	0	0	0	0	0	0	0
47	39019	37475	37208	0	0	0	0	0	0	0	0	0
48	24035	29756	34570	0	0	0	0	0	0	0	0	0
49	24888	28855	22319	0	0	0	0	0	0	0	0	0
50	21156	16066	16769	0	0	0	0	0	0	0	0	0
51	364326	346436	374517	0	0	0	1	1	1	1	1	1
52	25395	23028	19742	0	0	0	0	0	0	0	0	0
53	20045	16584	15082	0	0	0	0	0	0	0	0	0
54	18017	19914	21833	0	0	0	0	0	0	0	0	0
55	11800	22987	13846	0	0	0	0	0	0	0	0	0
56	18057	9301	10549	0	0	0	0	0	0	0	0	0
57	11853	16045	19735	0	0	0	0	0	0	0	0	0
58	23654	24669	24617	0	0	0	0	0	0	0	0	0
59	13329	20525	17977	0	0	0	0	0	0	0	0	0
60	812821	860425	776326	1	1	1	0	0	0	1	1	1
61	12580	14685	22300	0	0	0	0	0	0	0	0	0
62	11255	18413	12878	0	0	0	0	0	0	0	0	0
63	19311	15367	20687	0	0	0	0	0	0	0	0	0
64	14582	17754	19700	0	0	0	0	0	0	0	0	0
65	18149	17850	15813	0	0	0	0	0	0	0	0	0
66	16208	8138	9619	0	0	0	0	0	0	0	0	0
67	14555	10659	10877	0	0	0	1	1	1	0	0	0
68	319096	331060	382149	1	1	1	1	1	1	1	1	1
69	5856	8111	7077	0	0	0	0	0	0	0	0	0
70	9430	10986	12091	0	0	0	0	0	0	0	0	0
71	11700	12383	11105	0	0	0	0	0	0	0	0	0
72	14472	12189	10020	0	0	0	0	0	0	0	0	0
73	14647	12966	12206	0	0	0	0	0	0	0	0	0
74	10781	10555	13129	0	0	0	0	0	0	0	0	0
75	18791	11346	15483	0	0	0	0	0	0	0	0	0
76	20575	18559	16069	0	0	0	0	0	0	0	0	0
77	15576	14804	12138	0	0	0	0	0	0	0	0	0
78	308525	351154	399340	1	1	1	1	1	1	1	1	1
79	27449	30295	21813	0	0	0	0	0	0	0	0	0
80	18390	15213	10403	0	0	0	0	0	0	0	0	0
81	15328	17659	19964	0	0	0	0	0	0	0	0	0
82	508248	479696	412600	1	1	1	1	1	1	1	1	1
83	24013	24906	25020	0	0	0	0	0	0	0	0	0
84	8865	11513	12229	0	0	0	0	0	0	0	0	0
85	29379	26008	26612	0	0	0	0	0	0	0	0	0
86	9563	10132	11575	0	0	0	0	0	0	0	0	0
87	22161	19453	16642	0	0	0	0	0	0	0	0	0
88	21753	26013	23512	0	0	0	0	0	0	0	0	0
89	18573	22922	24075	0	0	0	0	0	0	0	0	0
90	19653	17637	16637	0	0	0	0	0	0	0	0	0
91	18653	18244	14642	0	0	0	0	0	0	0	0	0
92	11653	11105	12924	0	0	0	0	0	0	0	0	0
93	13472	15608	483900	0	0	0	0	0	0	0	0	0
94	13891	15560	14007	0	0	0	0	0	0	0	0	0
95	1063953	1056702	1003060	1	1	1	1	1	1	1	1	1
96	13498	17100	15013	0	0	0	0	0	0	0	0	0
97	19037	15490	15498	0	0	0	0	0	0	0	0	0
98	1018606	1034009	954900	1	1	1	1	1	1	1	1	1
99	14550	13559	12417	0	0	0	0	0	0	0	0	0
100	19653	20602	22673	0	0	0	0	0	0	0	0	0
101	13202	15643	14102	0	0	0	0	0	0	0	0	0
102	14100	14542	14108	0	0	0	0	0	0	0	0	0
103	21643	20650	20023	0	0	0	0	0	0	0	0	0
104	12920	13403	19053	0	0	0	0	0	0	0	0	0
105	19653	22387	21974	0	0	0	0	0	0	0	0	0
106	17609	15208	10417	0	0	0	0	0	0	0	0	0
107	14910	16591	13478	0	0	0	1	1	1	0	0	0
108	20218	18797	17134	0	0	0	0	0	0	0	0	0
109	11151	12741	15477	0	0	0	0	0	0	0	0	0
110	12297	16705	13157	0	0	0	0	0	0	0	0	0
111	24853	20887	22863	0	0	0	0	0	0	0	0	0
112	16988	20109	20717	0	0	0	0	0	0	0	0	0
113	17003	15532	14653	0	0	0	0	0	0	0	0	0
114	26694	20245	16239	0	0	0	0	0	0	0	0	0
115	20806	22897	19533	0	0	0	0	0	0	0	0	0
116	19743	17052	21173	0	0	0	0	0	0	0	0	0
117	17099	16794	16707	0	0	0	0	0	0	0	0	0
118	26264	24812	22067	0	0	0	0	0	0	0	0	0
119	32254	29363	30846	0	0	0	0	0	0	0	0	0
120	16140	19782	21717	0	0	0	0	0	0	0	0	0
Note: "0" indicates negative result and "1" indicates positive result.

## Sheet: Figure 5
Figure 5a
	40 μL			20 μL			10 μL			5 μL			2 μL
WT 1	39915	36815	35420	31118	26130	24607	18929	24586	14514	19129	25810	20086	16831	18123	19775
Sample 1	825194	750161	664683	574236	545167	507726	202158	176488	163687	35989	34677	33907	26436	27020	26831
Sample 2	938424	869704	900355	670804	619084	633309	271814	231185	246375	75465	46321	55485	25833	23366	22325
Sample 3	221055	196789	203323	51722	46922	56195	39465	37025	31786	31297	30764	26230	33286	25249	27092
Sample 4	1376815	1353504	1323753	998857	954084	920617	598973	578815	545922	352976	317595	268687	154644	134914	167438
Sample 5	615174	642815	528637	294346	271725	248446	52722	70835	90062	30727	28977	28206	27338	27746	22653
Sample 6	1109203	1056966	1152719	857929	727168	842782	540694	475636	494738	223756	241876	196698	45916	41356	40515
Sample 7	618309	583330	544914	224951	192236	168467	61087	54924	50896	26202	24825	19088	22788	20621	22320
Sample 8	886055	852904	937350	629087	576414	645335	267829	275354	286925	66154	64515	60915	26366	26256	27161
Sample 9	395553	366604	404417	185693	212985	171444	65906	78355	104937	36314	40308	667732	31723	25786	27158
WT 2	28851	32940	34826	28748	24418	22622	18393	25395	23283	19540	28224	15459	18279	23305	16750
Sample 10	1002761	867576	899945	732123	754279	657109	344484	373381	298894	203384	170560	173539	34501	35113	33989
Sample 11	456879	430178	465047	249798	217759	230792	68690	61911	59615	39801	39258	33290	32452	29357	30888
Sample 12	702249	768795	735310	399367	367679	367424	177261	188650	158641	18063	17129	20945	17879	15833	16751
Sample 13	1194017	1160787	1248152	947012	860717	813362	634736	586119	603485	348068	293224	275361	106798	121398	114340
Sample 14	966757	924580	910588	668789	648287	618686	338478	377750	319762	147991	169236	173395	38789	34346	33895
Sample 15	977001	874857	907760	676774	650157	688286	396115	334702	389659	173206	157013	198931	17138	17432	16337
Sample 16	1112250	1061428	1070790	828250	768129	799380	548278	523261	528172	190398	218577	199602	51362	43502	44011
Sample 17	372960	389418	362575	174760	207839	164324	59688	56181	54942	38260	39381	33996	25146	26648	20498
Sample 18	1253887	1291286	1187897	847352	785414	758075	369612	409066	438152	202388	222297	192911	118249	128154	117717
Figure 5b
	40 μL			20 μL			10 μL			5 μL
WT 1	0	0	0	0	0	0	0	0	0	0	0	0
Sample 1	1	1	1	0	0	0	0	0	0	0	0	0
Sample 2	1	1	1	0	0	0	0	0	0	0	0	0
Sample 3	1	1	1	0	0	0	0	0	0	0	0	0
Sample 4	1	1	1	1	1	1	1	1	1	0	0	0
Sample 5	1	1	1	0	0	0	0	0	0	0	0	0
Sample 6	1	1	1	1	1	1	0	0	0	0	0	0
Sample 7	1	1	1	0	0	0	0	0	0	0	0	0
Sample 8	1	1	1	1	1	1	0	0	0	0	0	0
Sample 9	1	1	1	0	0	0	0	0	0	0	0	0
WT 2	0	0	0	0	0	0	0	0	0	0	0	0
Sample 10	1	1	1	1	1	1	0	0	0	0	0	0
Sample 11	1	1	1	0	0	0	0	0	0	0	0	0
Sample 12	1	1	1	1	1	1	0	0	0	0	0	0
Sample 13	1	1	1	1	1	1	1	1	1	0	0	0
Sample 14	1	1	1	1	1	1	0	0	0	0	0	0
Sample 15	1	1	1	1	1	1	0	0	0	0	0	0
Sample 16	1	1	1	1	1	1	0	0	0	0	0	0
Sample 17	1	1	1	0	0	0	0	0	0	0	0	0
Sample 18	1	1	1	1	1	1	1	1	1	0	0	0

## Sheet: Figure 6
Figure 6b
	Cis mutation			Trans mutation
WT	23665	28432	31423	22899	21161	28758
T790M	30106	31525	34362	32965	38313	30401
Cis	509815	523364	586784	120295	100912	83425
Trans	180575	195316	168989	285570	329415	257884
